# Supplementary material for: Superinfection Exclusion in Neotropical Honey Bees May Block DWV‐B, an Emerging Infectious Disease Variant of Deformed Wing Virus
Source: Evol Appl. 2025 Aug 12;18(8):e70143. doi: 10.1111/eva.70143 (PMC12340715; doi:10.1111/eva.70143)
Supplement: Supplementary file 1 — Table S1: Sampling information (location codes) at which AHB drones (2010) and AHB workers (2019) were sampled from the Yucatan Peninsula of Mexico and screened for DWV using generic (amplifying both genotypes A and B) and DWV‐genotype‐specific primers. Table S2: qPCR primers used to amplify DWV and two host honey bee reference genes, β‐actin and RP49. Table S3: qPCR data of Yucatecan AHB drones collected from four DCAs in 2010 and amplified using DWV‐generic primers. Table S4: qPCR data of a subset of Yucatecan AHB drones collected from four DCAs in 2010 and amplified using DWV‐genotype‐specific primers. Table S5: NCBI Accession Numbers for partial RdRp gene sequences of DWV‐A derived from Yucatecan AHBs: drones collected from DCAs in 2010 (n = 5 sequences) and workers collected from flowers in 2019 (n = 6 sequences). [file EVA-18-e70143-s001.xlsx]

## Sheet: Contents
Supplementary Tables S1-S5
Superinfection exclusion in Neotropical honey bees may block DWV-B, an emerging infectious disease variant of deformed wing virus
Table S1. Sampling information
Sampling information (location codes) at which AHB drones (2010) and AHB workers (2019) were sampled from the Yucatan Peninsula of Mexico
and screened for DWV using generic (amplifying both genotypes A and B) and DWV-genotype specific primers.
Table S2. PCR primers
qPCR primers used to amplify DWV and two host honey bee reference genes, β–actin and RP49.
Table S3. qPCR data of Yucatecan AHB drones collected from four DCAs in 2010 and amplified using DWV-generic primers
Replicate Cq values for DWV (generic primers), RP49 and ß-Actin
Cells with grey background: DWV-not positive
Cells with yellow highlight: honey bee reference gene deviates by > 1 Cq; in all cases, the other honey bee reference gene showed consistent Cq-values
Table S4. qPCR data of a subset of Yucatecan AHB drones collected from four DCAs in 2010 and amplified using DWV genotype-specific primers
Replicate Cq values for DWV (generic primers) and mean Cq values for DWV-A and DWV-B
Cell with orange highlight: DWV-B positive drone
Table S5. NCBI Accession Numbers of DWV-A
NCBI Accession Numbers for partial RdRp gene sequences of DWV-A derived from Yucatecan AHBs: drones collected from DCAs in 2010 (n=5 sequences) and workers collected from flowers in 2019 (n=6 sequences)

## Sheet: Table_S1_sampling info
Table S1. Sampling information
Site code	Site name	Mexican state	Longitude (W)	Latitude (N)	N AHBs collected from the field	N screened DWV (generic)	N screened DWV (A/B)
AHB drones in 2010
1	Dzoncahuich	Yucatan	-88.8937	21.0525	Tabl	64	30
2	Cenotillo	Yucatan	-88.6044	20.9662	100	66	29
3	Izamal	Yucatan	-89.018	20.9354	100	45	20
4	Espita	Yucatan	-88.3078	21.0132	100	75	10
AHB workers in 2019
1	UADY	Yucatan	-90	20.9698	30	-	10
2	Maxcanu	Yucatan	-89.9933	20.5878	21	-	10
3	Hocaba	Yucatan	-89.2457	20.8167	30	-	10
4	Polyuc	Quintana Roo	-88.5622	19.6115	30	-	10
5	Calkini	Campeche	-90.0498	20.37	20	-	10
6	Espita	Yucatan	-88.3078	21.0132	25	-	10
7	Mama	Yucatan	-89.3664	20.486	22	-	10
8	Felipe Carrillo Puerto	Quintana Roo	-88.0631	19.7251	5	-	4
9	Bacalar	Quintana Roo	-88.4087	18.7177	30	-	10
10	Tihosuco	Quintana Roo	-88.3745	20.1956	30	-	10
11	Hopelchen	Campeche	-89.8427	19.7473	13	-	10
12	Calakmul	Campeche	-89.5185	18.8586	30	-	10

## Sheet: Table_S2_primers
Table S2. PCR primers
Target	Name	Sequence (5’- 3’)	Reference
DWV (generic)	DWV-F1425	CGTCGGCCTATCAAAG	Chen et al. (2005)
	DWV-B1806	CTTTTCTAATTCAACTTCACC
DWV-A	DWV-F8688 (F)	GGTAAGCGATGGTTGTTTG	Mondet et al. (2014)
	DWV-B8794 (R)	CCGTGAATATAGTGTGAGG
DWV-B	VDVq-R2a	CTTCCTCATTAACTGAGTTGTTGTC	McMahon et al. (2015)
	VDVq-F2	TATCTTCATTAAAACCGCCAGGCT
β–actin	Am-actin2-qF	CGTGCCGATAGTATTCTTG	Locke et al. (2012)
	Am-actin2-qB	CTTCGTCACCAACATAGG
RP49	RP49-qF	AAGTTCATTCGTCACCAGAG	Forsgren et al. (2009)
	RP49-qB	CTTCCAGTTCCTTGACATTATG
References not found in manuscript
Chen, Y.P., Higgins, J.A., Feldlaufer, M.F. (2005). Quantitative real-time reverse transcription-PCR analysis of Deformed wing virus infection in the honeybee (Apis mellifera L.). Applied and Environmental Microbiology, 71, 436–441. doi: 10.1128/AEM.71.1.436-441.2005
McMahon, D.P., Fürst, M.A., Caspar, J., Theodorou, P., Brown, M.J.F., Paxton, R.J. (2015). A sting in the spit: widespread cross-infection of multiple RNA viruses across wild and managed bees. Journal of Animal Ecology, 84, 615-624. doi: 10.1111/1365-2656.12345
Locke, B., Forsgren, E., Fries, I., de Miranda, J.R. (2012). Acaricide treatment affects viral dynamics in Varroa destructor-infested honey bee colonies via both host physiology and mite control. Applied and Environmental Microbiology, 78, 227-235. doi: 10.1128/aem.06094-11
Forsgren, E., de Miranda, J.R., Isaksson, M., Wei, S., Fries, I. (2009). Deformed wing virus associated with Tropilaelaps mercedesae infesting European honeybees (Apis mellifera). Experimental and Applied Acarology, 47, 87–97. doi: 10.1007/s10493-008-9204-4

## Sheet: Table_S3_Cq_DWV
Table S3. qPCR data of Yucatecan AHB drones collected from four DCAs in 2010 and amplified using DWV-generic primers
DZONCAUICH							IZAMAL							CENOTILLO							ESPITA
Drone	DWV	DWV	RP49	RP49	ß-Actin	ß-Actin	Drone	DWV	DWV	RP49	RP49	ß-Actin	ß-Actin	Drone	DWV	DWV	RP49	RP49	ß-Actin	ß-Actin	Drone	DWV	DWV	RP49	RP49	ß-Actin	ß-Actin
1	34.9	35.05	24.03	24.18	28.85	28.75	3	29.35	29.08	20.08	19.81	25.69	25.91	1	0	0	22.15	22.93	0	35.32	1	0	0	26.01	26.24	30.44	30.87
2	21.02	21.44	24.31	24.21	31.21	31.36	11	23.21	22.87	23.78	23.87	29.9	30.51	4	36.19	35.39	22.25	22.12	33.16	33	2	0	0	25.34	25.71	28.88	28.3
3	31.24	31.07	26.39	25.01	31.95	33.17	13	18.57	18.73	22.19	22	27.17	26.62	5	36.57	0	23.03	22.85	31.71	30.82	3	0	0	27.46	27.57	33.13	32.05
4	22.17	22.24	23.03	22.72	27.59	27.25	14	36.45	34.73	22.74	22.77	28.54	28.23	7	0	0	22.27	22.14	33.34	33.08	4	17.93	18.14	22.97	22.97	30.32	29.97
5	31.77	32.22	26.23	24.83	32.2	31.88	16	31.72	31.91	22.53	22.43	30.13	29.33	8	25.63	25.99	23.29	23.4	35.23	33.29	5	34.21	33.08	18.48	18.38	21.84	21.8
6	22.96	23.01	24.78	25.24	34.32	32.91	18	30.41	30.33	20.72	20.61	26.16	26.33	12	0	0	21.81	21.96	32.38	32.65	6	34.69	34.05	19.16	19.4	22.47	22.32
7	18.53	18.24	24.28	24.4	29.73	29.42	19	30.25	30.2	21.14	21.33	26.36	26.98	15	0	0	21.99	22.48	32.43	31.75	7	0	0	22.11	22.34	27	27.11
8	0	35.78	24.9	24.52	30.34	30.48	20	31.13	29.3	21.16	21.17	28.26	27.84	17	0	0	23.24	22.84	31.74	32.07	8	35.43	0	27.19	26.97	30.84	31.54
9	23.24	23	22.79	22.55	30.2	30.63	21	28.6	28.76	20.42	20.33	26.07	25.6	18	0	0	25.68	25.91	34.24	37.5	9	0	0	20.6	20.95	23.21	23.4
10	36.27	0	26.94	26.75	35.19	34.9	22	30.24	30.47	20.68	20.67	25.62	25.7	31	0	0	20.93	20.81	31.62	30.2	10	22.56	22.53	23.65	23.72	31.85	31.94
12	21.59	20.31	25.54	25.16	33.66	35.13	24	14.54	14.48	21.13	20.86	27.71	27.83	32	26.4518	26.2638	23.8603	23.7573	35.5684	35.8996	11	0	0	22.8	22.88	27.2	27.04
13	33.66	33.74	24.59	24.47	31.28	30.73	25	20.34	20.3	23.46	23.82	30.29	30.09	33	34.67	32.39	20.13	20.15	28.72	29.67	12	19.28	19.74	22.7	23.03	29.89	29.02
14	22.51	21.19	25.54	25.44	33	32.44	26	29.41	29.92	21.23	21.16	27.28	28.27	34	33.7288	33.32	21.4102	21.552	31.5894	31.1185	14	34.07	34.84	24.86	24.41	28.57	27.97
15	32.29	32.27	25.82	25.61	32.43	31.18	27	32.74	32.29	22.09	22.36	28.51	27.92	35	0	0	19.35	20.03	30.15	29.57	16	0	0	24.82	25.09	27.07	27.12
16	33.34	33.57	25.29	25.02	31.19	31.48	28	26	25.92	25.48	25.18	31.03	30.95	36	33.9049	33.9641	22.3142	22.2807	33.6447	33.2544	18	0	0	21.59	21.68	27.02	27.48
17	23.33	23.96	23.74	23.93	30.41	31.24	29	31.94	32.96	21.5	21.69	29.02	28.74	37	18.21	18.31	23.63	23.11	28.39	28.1	19	0	0	19.41	19.38	21.72	21.83
18	22.02	22.01	22.24	22.43	28.79	28.96	30	0	0	21.4	21.93	26.89	26.77	38	32.34	33.04	22.06	22.22	28.59	28.65	20	34.66	33.47	25.56	25.43	30.35	30.75
19	26.77	26.73	24.4	24.24	33.96	33.83	31	0	0	20.55	20.04	25.19	25.01	39	19.51	19.73	22.32	22.74	27.75	27.4	21	0	0	25.52	25.94	29.99	30.05
20	32.22	32.2	24.08	24.01	31.94	32.31	32	30.56	30.62	20.61	20.61	28.44	28.26	40	33.05	33.5	24.43	25.06	30.77	31.07	22	0	0	23.22	23.4	30.5	30.55
21	29.87	29.8	23.64	23.5	30.1	31.48	33	18.92	0	19.21	18.59	24.95	25.45	41	31.2	31.61	22.26	22.39	31.13	30.75	24	0	0	22.36	22.06	26.32	26.37
22	21.98	22.62	23.11	23.08	29.93	30.61	34	0	0	20.01	19.86	25.95	27.41	42	19.22	19.32	23.46	22.59	29.63	29.98	26	0	0	22.92	22.79	28.23	28.58
23	35.71	0	24.78	24.78	34.64	34.61	35	0	0	23.71	25.21	29.74	31.94	43	31.18	31.06	21.15	22.11	26.97	26.5	27	0	0	25.82	26.03	31.61	31.59
24	0	0	28.12	28.08	0	0	36	0	0	19.88	21.14	25.87	26.17	44	30.39	31.02	21.87	22.05	27.79	27.54	28	0	0	23.39	23.29	31.36	31.27
25	32	31.42	21.71	21.71	31.56	31.12	37	23.66	17.3	20.57	20.78	26.32	27.66	45	17.84	18.06	20.89	21.29	27.08	26.97	29	26.06	25.88	22.07	22.46	28.61	29.31
26	19.72	19.66	21.16	21.22	27.53	27.6	38	28.49	28.48	21.75	21.5	27.17	26.73	46	34	0	20.73	20.62	27.17	27.18	30	20.39	19.84	22.48	22.19	29.12	28.93
27	31.25	30.72	24.33	24.28	32.51	32.68	39	26.43	27.18	19.73	19.96	25.51	25.72	47	30.56	31.09	20.51	20.48	25.54	25.67	31	34.75	0	23.43	23.53	26.74	27.02
28	21.76	22.2	22.42	22.59	31.02	30.9	41	33.46	0	24.68	25.24	33.41	33.87	48	28.49	28.89	21.21	21.48	27.83	28.5	32	0	0	24.05	23.93	27.03	26.69
29	30.79	30.18	23.16	23.17	29.13	29.15	42	28.14	27.99	22.04	21.42	28.29	27.82	51	16.4	13.92	19.24	19.16	24.69	24.6	33	0	0	20.7	20.36	25.7	25.45
30	30.98	31.39	21.64	21.56	27.15	27.4	45	32.9	33.84	21.91	21.59	28.97	29.83	52	27.53	27.26	20.27	21.02	27.21	26.34	34	0	0	29.43	29.74	30.54	30.85
32	16.72	16.61	25.41	25.75	30.67	31.07	47	29.37	18.4	21.4	21.37	26.91	27.03	53	28.86	28.71	19.2	19.48	26.42	25.7	35	35.79	34.74	22.15	21.77	25	24.82
33	29.01	29.08	31.94	32.2	30.36	30.76	49	0	34.87	21.89	22.03	31.17	29.9	54	25.14	25.07	20.32	21.3	27.65	27.83	36	0	0	21.33	22.07	26.24	26.34
34	30.2	28.71	33.33	33.88	31.66	30.73	50	32.16	31.94	20.55	21.37	27.78	28.3	55	29.42	30.59	20.62	20.44	26.14	26.09	37	0	0	19.73	19.7	26.16	26.17
35	26.5	26.01	31.27	30.26	29.77	29.1	51	29.81	29.05	20.19	20.23	25.02	26.22	56	19.29	18.13	21.54	21.69	28.06	28.11	38	0	0	28.55	28.62	31.09	31.9
36	30.17	30.27	30.88	30.9	26.69	26.69	54	13.51	13.6	21.54	22.49	27.79	28.84	57	17.56	17.92	20.51	20.19	27.08	26.71	39	0	0	20.63	20.72	22.03	22.48
37	16.1	16.43	31.21	30.47	27.45	27.64	57	29.65	27.75	21.25	21.22	26.82	26.34	58	30.75	32.32	20.8	21.24	27.76	28.39	40	0	0	22.46	22.31	28.02	28.35
38	30.93	31	24.92	25.06	29.69	29.95	58	28.18	28.29	21.19	20.74	26.49	26.36	59	29.61	30.3	19.42	19.49	25.6	25.58	41	0	0	26.21	26.14	29.15	28.72
40	24.31	22.51	22.92	22.77	30.54	29.96	64	29.68	30.31	21.78	21.76	27.35	27.56	60	30.75	31.52	24.64	24.91	30.04	32.01	42	0	0	20.3	20.22	25.65	26.3
41	21.34	21.18	22.39	22.13	29.05	28.85	65	33.5	33.82	21.68	21.33	27.6	28.26	61	30.83	30.11	20.69	20.31	25.18	25.33	43	0	0	30.78	31.02	32.34	31.16
42	26.98	26.56	23.33	23.47	29.48	29.34	67	29.54	28.03	20.71	20.56	25.6	26.09	62	28.36	28.79	20.2	20.4	26.63	27.26	44	0	36.12	19.53	19.83	22.44	22.51
43	26.75	26.9	22.17	22.17	30.1	29.57	69	17.02	17.37	21.93	21.85	29.28	29.12	63	27.52	27.75	19.89	19.98	26.32	26.18	45	0	0	27.3	27.15	31.23	25.22
44	28.95	29.15	20.12	20.34	23.49	23.22	73	15.71	15.42	21.99	22.58	27.55	27.45	64	29.23	29.32	19.48	19.43	26.23	26.36	46	0	0	26.38	25.83	30.45	31.51
45	29.96	30.52	22.4	21.91	27.59	27.69	74	26.14	26.26	20.78	21.18	27.03	26.36	66	17.48	17.53	19.73	20.33	26.2	25.96	47	0	0	22.88	22.98	26.86	26.83
46	27.79	27.42	21.17	21.37	27.55	27.77	78	27.88	28.24	23.24	23.12	28.49	28.32	67	31.99	30.15	20.75	21.11	29.91	30.02	48	0	0	24.68	24.43	26.34	26.28
47	27.35	27.53	23.32	24.06	29.72	28.69	79	31.3	31.9	22.39	22.57	30.56	29.74	68	0	33.61	22.33	21.57	28.87	28.33	49	0	0	24.71	25.03	29.2	28.64
48	15.89	18.36	22.39	22.4	28.55	28.54	85	33.64	33.26	24.24	23.95	31.15	32.24	69	30.06	32	20.59	20.1	27.41	27.83	50	0	0	19.74	20.31	25.82	26.37
49	29.45	29.77	22.6	23.19	28.84	29.26								70	29.08	28.57	21.03	21.12	27.85	27.94	52	0	0	28.6	28.85	32.06	31.35
50	24.47	23.27	23.04	23.4	28.67	28.47								71	29.31	29.02	20.42	20.49	25.95	26.32	53	0	0	22.48	21.95	28.32	28.57
51	31.59	31.57	24.41	24.73	29.97	29.48								72	29.04	29.41	21.45	21.66	28.31	28.66	54	0	0	22.65	23.12	26.55	26.43
52	25.19	26.45	23.64	23.8	29.02	29.42								73	32.36	34.11	24.51	25.31	29.51	29.12	56	0	0	25.78	26.3	30.29	30.3
53	27.01	26.66	20.95	21.26	28.02	27.08								74	31.02	30.49	21.64	21.85	27.45	27.6	58	0	0	22.42	22.12	25.5	25.28
54	14.08	14.19	22.65	22.94	29.36	29.08								75	18.65	18.8	21.77	21.86	27.38	27.48	61	0	0	24.39	24.73	29.85	30.14
55	23.65	23.52	23.73	24.41	29.89	30.01								76	31.53	30.81	20.92	20.93	26.19	25.85	62	0	0	13.37	28.08	33.12	32.05
56	22.05	22.18	20.49	20.16	26.83	26.1								77	19.11	18.94	22.67	22.91	30.95	31.39	63	0	0	20.74	20.96	23.17	23.31
57	27.13	26.88	22.46	22.29	27.22	26.91								78	27.61	27.34	19.03	18.92	23.86	24.22	64	0	0	26.16	26.51	29.56	29.52
58	27.53	27.43	22.89	23.02	29.53	29.15								79	29.93	29.89	20.55	20.41	26.71	26.86	65	0	0	20.01	20.14	22.42	22.34
59	26.43	25.67	23.82	24.04	30.25	30.06								80	21.95	21.67	21.12	20.94	27.04	26.85	67	0	0	28.16	28.58	30.37	30.49
60	15.26	15.35	23.06	22.59	30.54	30.1								81	17.94	18.75	21.48	21.53	25.64	25.5	68	0	0	26.1	26.28	28.5	29.08
61	21.27	21.41	21.18	21.14	29.18	28.65								82	30.13	28.58	22.03	22.16	29.44	29.65	69	0	0	27.2	26.05	30.44	30.45
62	25.85	26.16	20.5	20.74	26.64	26.24								83	33.54	34.05	21.71	21.68	27.13	27	70	0	0	28.2218	27.9915	32.6291	32.6952
63	24.56	24.36	21.18	21.12	28.48	29.02								84	28.39	28.31	22.47	22.53	29.68	29.64	71	0	0	19.19	19.56	23.21	22.66
64	25.6	25.53	22.07	22.01	28.24	28.28								85	29.34	29.13	22.98	22.66	30	30.28	74	0	34.53	26.72	27.24	28.76	28.46
65	15.03	15.13	22.6	22.84	29.03	29.12								86	31.36	30.84	21.27	21.24	27	27	75	0	0	25.8	26.11	27.2	27.43
66	27.4	27.45	23.7	24.05	29.62	29.64								87	29.52	29.04	22	22.35	28.42	28.44	77	34.47	33.42	25.2	24.14	27.43	28.16
67	23.35	23.27	21.73	21.56	27.65	27.6								88	27.96	27.62	22.08	21.59	27.28	27.48	78	32.85	32.88	30.1342	30.1895	32.6409	33.1084
														89	28.51	29.13	23.1	22.81	30.42	30.37	82	31.4678	31.1001	21.2	21.41	24.15	24.15
														90	27.81	27.61	22.29	22.5	29.71	29.71	85	0	0	26.18	26.14	31.61	31.44
																					86	0	0	25.44	25.4	32.11	31.41
																					87	0	0	29.9	29.82	35.02	34.63
																					88	0	0	23.88	23.82	29.17	28.86
																					89	0	0	25.45	25.26	31.94	31.98
																					90	0	0	28.46	28.43	32.95	32.1
																					91	0	0	25.62	25.41	33.47	32.08
																					92	0	0	25.21	24.23	29.56	29.24
																					93	0	0	24.71	24.47	31.39	30.58
																					94	0	0	27.02	26.42	32.01	33.17

## Sheet: Table_S4_Cq_DWV_A_B
Table S4. qPCR data of a subset of Yucatecan AHB drones collected from four DCAs in 2010 and amplified using DWV genotype-specific primers
DZONCAUICH						IZAMAL						CENOTILLO						ESPITA
Drone	DWV Cq value 2010 (generic primers)		Cq Value 2019			Drone	DWV Cq value 2010 (generic primers)		Cq Value 2019			Drone	DWV Cq value 2010 (generic primers)		Cq Value 2019			Drone	DWV Cq value 2010 (generic primers)		Cq Value 2019
			DWV-A	DWV-B					DWV-A	DWV-B					DWV-A	DWV-B					DWV-A	DWV-B
2	21.02	21.44	12.85	N/A		11	23.21	22.87	18.2	N/A		4	36.19	35.39	27.21	N/A		4	17.93	18.14	11.1	N/A
6	22.96	23.01	12.57	N/A		16	31.72	31.91	28.48	N/A		8	25.63	25.99	16.64	39.11		5	34.21	33.08	28	N/A
7	18.53	18.24	13.79	N/A		18	30.41	30.33	28.33	N/A		32	26.4518	26.2638	18.91	N/A		6	34.69	34.05	30.33	N/A
9	23.24	23	14.6	N/A		19	30.25	30.2	28.47	N/A		37	18.21	18.31	13.87	N/A		10	22.56	22.53	17.01	N/A
12	21.59	20.31	15.01	N/A		20	31.13	29.3	29.19	N/A		39	19.51	19.73	19.55	N/A		12	19.28	19.74	12.39	N/A
14	22.51	21.19	11.82	N/A		21	28.6	28.76	27.09	N/A		40	33.05	33.5	29.72	N/A		14	34.07	34.84	28.15	N/A
17	23.33	23.96	15.29	N/A		22	30.24	30.47	29.02	N/A		42	19.22	19.32	13.96	N/A		20	34.66	33.47	27.29	N/A
18	22.02	22.01	15.41	N/A		26	29.41	29.92	28.22	N/A		43	31.18	31.06	28.23	N/A		29	26.06	25.88	21.2	N/A
19	26.77	26.73	17.61	N/A		29	31.94	32.96	29.76	N/A		44	30.39	31.02	25.94	N/A		30	20.39	19.84	16.21	N/A
26	19.72	19.66	14.79	N/A		37	23.66	17.3	23.54	N/A		45	17.84	18.06	13.36	N/A		35	35.79	34.74	34.19	N/A
28	21.76	22.2	17.45	N/A		38	28.49	28.48	28.36	N/A		47	30.56	31.09	28.4	N/A
35	26.5	26.01	23.13	N/A		39	26.43	27.18	23.07	N/A		51	16.4	13.92	14.46	N/A
40	24.31	22.51	23.81	N/A		42	28.14	27.99	26.61	N/A		52	27.53	27.26	26.22	39.06
41	21.34	21.18	15.92	36.93		47	29.37	18.4	29.06	N/A		53	28.86	28.71	27.65	39.38
43	26.75	26.9	25.1	N/A		51	29.81	29.05	28.59	N/A		54	25.14	25.07	25.23	38.12
48	15.89	18.36	14.38	N/A		57	29.65	27.75	26.75	N/A		55	29.42	30.59	24.36	39.04
50	24.47	23.27	13.82	N/A		64	29.68	30.31	28.57	N/A		56	19.29	18.13	13.69	N/A
52	25.19	26.45	23.01	N/A		73	15.71	15.42	12.96	N/A		57	17.56	17.92	15.04	N/A
53	27.01	26.66	22.96	N/A		74	26.14	26.26	24.87	N/A		59	29.61	30.3	28.52	N/A
55	23.65	23.52	11.77	29.03		85	33.64	33.26	31.09	N/A		60	30.75	31.52	28.93	N/A
56	22.05	22.18	25.18	N/A								61	30.83	30.11	27.71	N/A
57	27.13	26.88	22.16	N/A								62	28.36	28.79	25.09	N/A
59	26.43	25.67	26.66	N/A								63	27.52	27.75	23.79	37.29
60	15.26	15.35	14.35	N/A								66	17.48	17.53	15.3	N/A
61	21.27	21.41	27.71	36.85								75	18.65	18.8	14.08	N/A
62	25.85	26.16	23.26	38.03								77	19.11	18.94	15.2	N/A
63	24.56	24.36	25.32	39.56								81	17.94	18.75	14.1	39.47
64	25.6	25.53	12.22	N/A								88	27.96	27.62	25.51	N/A
65	15.03	15.13	23.24	38.43								90	27.81	27.61	24.34	N/A
67	23.35	23.27	25.88	N/A

## Sheet: Table_S5_NCBI_sequences
Table S5. NCBI Accession Numbers for partial RdRp gene sequences of DWV-A derived from Yucatecan AHBs: drones collected from DCAs in 2010 (n=5 sequences) and workers collected from flowers in 2019 (n=6 sequences)
Unique sequence sample	Location	Year	NCBI link/Accession Number	Codes used in the phylogeny (Fig. 2) and the haplotype network (Fig. S4)
2D_1	Dzoncahuich	2010	https://www.ncbi.nlm.nih.gov/nuccore/PP355098.1	1D_1_Mexico_2010
2D_2	Dzoncahuich	2010	https://www.ncbi.nlm.nih.gov/nuccore/PP355099.1	2D_1_Mexico_2010
2D_3	Dzoncahuich	2010	https://www.ncbi.nlm.nih.gov/nuccore/PP355100.1	3D_1_Mexico_2010
4E	Espita	2010	https://www.ncbi.nlm.nih.gov/nuccore/PP355101.1	1D_4_Mexico_2010
73I	Izamal	2010	https://www.ncbi.nlm.nih.gov/nuccore/PP355106.1	1D_3_Mexico_2010
M2	Maxcanú	2019	https://www.ncbi.nlm.nih.gov/nuccore/PP355102.1	1W_2_Mexico_2019
H1_1	Hopelchén	2019	https://www.ncbi.nlm.nih.gov/nuccore/PP355103.1	1W_11_Mexico_2019
H1_2	Hopelchén	2019	https://www.ncbi.nlm.nih.gov/nuccore/PP355104.1	2W_11_Mexico_2019
H1_3	Hopelchén	2019	https://www.ncbi.nlm.nih.gov/nuccore/PP355105.1	3W_11_Mexico_2019
P91	Polyuc	2019	https://www.ncbi.nlm.nih.gov/nuccore/PP355107.1	1W_4_Mexico_2019
P92	Polyuc	2019	https://www.ncbi.nlm.nih.gov/nuccore/PP355108.1	2W_4_Mexico_2019
